# Supplementary material for: Unraveling the Spatiotemporal Distribution of VPS13A in the Mouse Brain
Source: Int J Mol Sci. 2021 Dec 1;22(23):13018. doi: 10.3390/ijms222313018 (PMC8657609; doi:10.3390/ijms222313018)
Supplement: Supplementary file 1 [file ijms-22-13018-s001.zip]

Archive with 1 entries (1 files):
- ijms-1461614-supplementary.pdf
